# Supplementary material for: Adipokines as Predictive Biomarkers for Training Adaptation in Subjects with Multimorbidity—A Hypothesis-Generating Study
Source: J Clin Med. 2023 Jun 29;12(13):4376. doi: 10.3390/jcm12134376 (PMC10342946; doi:10.3390/jcm12134376)
Supplement: Supplementary file 1 [file jcm-12-04376-s001.zip]

Archive with 1 entries (1 files):
- jcm-2436144-supplementary.pdf
